# Supplementary material for: Exploring the Diagnostic Utility of Tear IgE and Lid Wiper Epitheliopathy in Ocular Allergy Among Individuals with Hay Fever
Source: Int J Mol Sci. 2025 Sep 18;26(18):9116. doi: 10.3390/ijms26189116 (PMC12470265; doi:10.3390/ijms26189116)
Supplement: Supplementary file 1 [file ijms-26-09116-s001.zip]

Archive with 1 entries (1 files):
- ijms-3854622-supplementary.pdf
